# Supplementary material for: Therapeutic Modulation of Arginase with nor-NOHA Alters Immune Responses in Experimental Mouse Models of Pulmonary Tuberculosis including in the Setting of Human Immunodeficiency Virus (HIV) Co-Infection
Source: Trop Med Infect Dis. 2024 Jun 6;9(6):129. doi: 10.3390/tropicalmed9060129 (PMC11209148; doi:10.3390/tropicalmed9060129)
Supplement: Supplementary file 1 [file tropicalmed-09-00129-s001.zip]

Archive with 1 entries (1 files):
- tropicalmed-2970996-supplementary.pdf
